# Supplementary material for: miR-10a-5p Regulates the Proliferation and Differentiation of Porcine Preadipocytes Targeting the KLF11 Gene
Source: Animals (Basel). 2024 Jan 22;14(2):337. doi: 10.3390/ani14020337 (PMC10812476; doi:10.3390/ani14020337)
Supplement: Supplementary file 1 [file animals-14-00337-s001.zip]

Archive with 1 entries (1 files):
- animals-2793703-supplementary.pdf
